# Supplementary material for: Aggrecanopathy as an Underrecognized Cause of Idiopathic Short Stature: The Importance of Early Genetic Confirmation for Timely Diagnosis and Management—Case Reports and Literature Review
Source: Diseases. 2026 Apr 1;14(4):127. doi: 10.3390/diseases14040127 (PMC13114597; doi:10.3390/diseases14040127)
Supplement: Supplementary file 1 [file diseases-14-00127-s001.zip]

Archive with 1 entries (1 files):
- diseases-4175672-supplementary.xlsx
