# Supplementary material for: Aggrecanopathy as an Underrecognized Cause of Idiopathic Short Stature: The Importance of Early Genetic Confirmation for Timely Diagnosis and Management—Case Reports and Literature Review
Source: Diseases. 2026 Apr 1;14(4):127. doi: 10.3390/diseases14040127 (PMC13114597; doi:10.3390/diseases14040127)
Supplement: Supplementary file 1 [file diseases-14-00127-s001.zip › diseases-4175672-supplementary.xlsx]

## Sheet: Arkusz1
Title:Table 3. Genotype- Phenotype information based on available data (n=302 patients with path-ogenic ACAN variants). Abbreviations: SGA- small for gestational age, BA-bone age, CA-chronological age, ABA-advanced bone age, NBA-normal bone age,DBA-delayed bone age, MFH -midfacial hypoplasia, FB-frontal bossing; FNB-flat nasal bridge; IDD, intervertebral disc diseases; ISS, idiopathic SS; EOA/OA,…
Patients: sex (F;M)/age (years) available data	ACAN gene variant	protein	Dysmorphic/skeletal features	Other clinical features	H SDS before growth promoting therapy	growth promoting therapy	growth improvement	Source of data	reference number
M/15	c.5677_5684del	p.Glu1893TrpfsTer8	limbs: genu valgum; face: ptosis, hypertelorism, downslanting palpebral fissures, fleshy auricles; other: no	thyroglossal duct cyst and colonic polyp removal operation, systolic murmur (grade 2/6) on the left side, early puberty , normal psychomotor development	(-) 2.0	no therapy	no therapy	own case	own case
F/5.6	heterozygous deletion of exons 15–19	NA	limbs: no; face: small mandible, mildly downslanted palpebral fissures, subtle facial dysmorphism; other: mild abdominal wall weakness (diastasis recti)	normal perinatal period mild feeding difficulties and selective appetite since infancy early speech delay weight deficit for age normal thyroid function and IGF-1 normal GH stimulation (peak GH 11.15 ng/mL) normal karyotype (46,XX) celiac disease screening negative normal psychomotor development overall	(-) 2.9	no therapy	no therapy	own case	own case
M/15	c.512C>T	p.Ala171Val	SS; limbs: B; face: mild MFB, FB, ptosis; other: broad chest, SN, low posterior hairline	Tanner IV; testes 15–20 ml; bone age advanced compared with chronological age (about 2-3 years); no endocrine abnormalities; no skeletal dysplasia on imaging; family history of SS;	(-) 3.6	no therapy	no therapy	Kim et al.2020	[50]
F/10.8	c.4390delG	p.Val1464Ter	SS; limbs: B, broad thumbs, especially the great toes; face: macrocephaly, FB, MFH, low-set rotated ears, flat nasal filter; other: no	ABA (0.6 years); shortening of the 1st distal phalanx; precocious puberty (treated with GnRH from 9.8 to 12.6 years); treated with rhGH from 11 to 14.5 years (GH stimulation test produced a peak GH value of 25.6 ng/ml); early-onset multiple osteochondral lesions consistent with OCD (knees and ankles) requiring surgical management	(-)2.5	GH+GnRH	H SDS gain: (+)0.2	Mancioppi et al.2021	[30]
F/ 7.6	c.4390delG	p.Val1464Ter	SS; limbs: B, broad thumbs, especially the great toes; face: macrocephaly, FB, MFH, low-set rotated ears, flat nasal filter; other: no	bone age corresponding to chronological age; no signs of skeletal dysplasia; treated with rhGH from 8.2 years (GH stimulation test produced a peak GH value of 27.9 ng/ml); treated with GnRH agonist from 11 years; persistent ankles’ pain; mild osteochondritis dissecans	(-)2.4	GH+GnRH	H SDS gain: (+)0.3	Mancioppi et al.2021	[30]
F/5.3	C.2164C >G	p.P722A	limbs: no; face: no; other: no	treated rhGH from 5.5 years (peak value of GH provocative test was 9.53 ng/mL); ABA after the presence of precocious puberty (diagnosed with CPP, treated GnRH)	(-)3,13	GH+GnRH	H SDS gain: (+)1,05	Wang et al. 2020	[51]
3F and 2M	c.6833-1G>A	p.?	SS, spinal/clavicle/patella anomalies, high palate; osteoarthritis, hypermobility, knee deformity, ligament issues; ADHD, learning difficulties, IQ 61–73	Mild rhizo-mesomelic shortening, joint anomalies, early-onset osteoarthritis	from (-)1.6 to (-) 3.4	not reported	not reported	Comel et al.2025	[82]
1 F	c.6833-1G>A	p.?	SS,limbs: mesomelia, Madelung deformity, brachymesophalangia; other: dyschondrosteosis,scoliosis,genu varum, psoriasis, hyperthyroidism, late puberty	pathogenic variants in ACAN and SHOX gene	(-)4.0	not reported	not reported	Comel et al.2025	[82]
M/4	c.7230delT	p. Phe2410Leufs*9	limbs: no; face: no; other: no	ABA, normal development, normal pituitary MRI, family history of SS (target height (-)2.3 SDS, treated rhGH	(-)2,02	GH	gain in HSDS: (+)0.8	Huang et al. 2023	[52]
M/48	c.511 G > A	p.(Ala171Thr)	E0A	in daughter SS and precocious puberty	(-)2.6	no therapy	no therapy	Trigui et al. 2025	[3]
M/12	c.851del	p.(Gly284Alafs*42)	no	ABA; in family: SS, obesity, cubitus valgus	(-) 2	no therapy	no therapy	Trigui et al. 2025	[3]
M/13	c.2441 C > G	p.(Ser814*)	no	ABA	(-)1.5	no therapy	no therapy	Trigui et al. 2025	[3]
M/27	c.2441 C > G	p.(Ser814*)	Hallux Valgus x2		(-)3.8	no therapy	no therapy	Trigui et al. 2025	[3]
F/8	c.2515 G > T	p.(Glu839*)	rhizomelia	in family: SS, EOA	(-)2.5	GH	after 5 years (+)0.4 gain in HSDS (prepubertal)	Trigui et al. 2025	[3]
M/9	c.903 G > A	p.(Trp301*)	Rhizomelia, B, MFH, epicanthal folds, BA = CA, obesity	in family: SS, B	(-)3.5	GH	after 5 years(+)1.6 SDS gain in HSDS (prepubertal)	Trigui et al. 2025	[3]
M/12	c.7250_7251del	p.(Val2417Glyfs*12)	Spondyloepiphyseal dysplasia, DBA	in family SS	(-) 3	no therapy	no therapy	Trigui et al. 2025	[3]
M/4	c.7346dupA	p.(Pro2450Alafs*18)	B, coxa vara, subtle signs of skeletal dysplasia, BA = CA	in family SS, tibia vara	(-) 3	no therapy	no therapy	Trigui et al. 2025	[3]
F/13	c.4646dupC	p.(Ser1550Phefs*12)	B	SS in family	(-) 3	no therapy	no therapy	Trigui et al. 2025	[3]
F/3	c.6189_6190dupAC	p.(Pro2064Hisfs*29)	ABA, MFH, B	in family SS, B	(-) 4	no therapy	no therapy	Trigui et al. 2025	[3]
M/36	c.6833-1 G > A	p.?	EOA	no	(-)3	no therapy	no therapy	Trigui et al. 2025	[3]
M/10	c.7316_7317insCT	p.(Lys2441Valfs*131)	ABA	in family SS, ABA	(-) 2	GH	no data on outcome	Trigui et al. 2025	[3]
M/13	c.1708 T > C	p.(Tyr570His)	B, DBA, short femoral neck, spondyloepiphyseal dysplasia	in family:SS, B	(-) 2	no therapy	no therapy	Trigui et al. 2025	[3]
M/5	c.1748_1764del	p.(Ala583Valfs*11)	ABA, epicanthal folds,metaphyseal irregularities	in family: SS	(-) 3	GH	no data on outcome	Trigui et al. 2025	[3]
F/11	c.4887delT	p.(Phe1629Leufs*33)	scoliosis	no	(-) 1.5	GH	no data on outcome	Trigui et al. 2025	[3]
F/10	c.454 G > A	p.(Gly152Ser)	scoliosis	in family SS, scoliosis	(-) 1	GH	after 3 years (+)0.2 gain in HSDS (prepubertal)	Trigui et al. 2025	[3]
F/25	c.361 C > T	p.(Gln121*)	SS	in family : SS, B, SEMD	(-)2	no therapy	no therapy	Trigui et al. 2025	[3]
M/42	c.512 C > T	p.(Ala171Val)	Platyspondyly, scoliosis, rhizomelia, SEMD	in family SS	(-) 8	no therapy	no therapy	Trigui et al. 2025	[3]
M/13	c.2 T > C	p.(Met1Thrext-56)	no	cystic kidneys	(-) 2	GH	poor response (pubertal)	Trigui et al. 2025	[3]
F/6	c.1429+1 G > T	p.?	ABA	no	(-) 2	no therapy	no therapy	Trigui et al. 2025	[3]
M/5	c.1534 C > T	p.(Gln512*)	no	SS	(-) 3.7	GH	no data on outcome	Trigui et al. 2025	[3]
F/16	c.1608 C > A	p.(Tyr536*)	rhizomelia	no	(-) 4	no therapy	no therapy	Trigui et al. 2025	[3]
F15	c.7141 G > A	p.(Asp2381Asn)	B, obesity, obstructive sleep apnoea, ABA	no	(-) 3.5	GH	poor response (pubertal)	Trigui et al. 2025	[3]
M/40	c.1390 C > T	p.(Gn464*)	no	isolated SS	(-) 2.8	no therapy	no therapy	Trigui et al. 2025	[3]
M/3.3	c.1243G>T	p.(Glu415*)	proportional SS; limbs: wide toes; face: FB, macrocephaly, MFH, ptosis in the right eye; other: no	ABA (patient was 6 years and 3 months old, his bone age was compatible with 7 years)	(-)2.77	no therapy	no therapy	Karatas et al. 2023	[53]
M	c.5658delG	p. Phe1887LeufsTer15	SS	Lumbar disc herniation	(-) 2.7	no therapy	no therapy	Denis et al. 2022	[54]
M/13	c.5658delG	p. Phe1887LeufsTer15	no	SS	no data	no therapy	no therapy	Denis et al. 2022	[54]
M/13	c.5658delG	p. Phe1887LeufsTer15	SS (third percentile); limbs: bilateral elbow and right knee osteochondral defects, left tibial osteochondroma, mild rhizomelia of the upper limbs, mesomelia of the lower limbs; face: no; other: no	SS (3rd percentile), bone age consistent with chronological age; bilateral joint pain, family history of SS (father, brother) with the same mutation	3rd centile	no therapy	no therapy	Denis et al. 2022	[54]
M/14	c.6970 T > C	p.Trp2324Arg	SS; limbs: B of the IV fingers; face: dolichocephaly, hypotelorism, arched palate; other: OCD, EOA	SS (normal GH peak 14.3 ng/ml); bone age delay of 2 years; partially empty sella without anterior pituitary gland abnormalities; hypoglycemic induced GH peak of 6.27 ng/ml, diagnosis of isolated GH deficit; treated rhGH with poor height velocity rate	(-) 2.5	GH	poor response	Florio et al.2019	[55]
F/4.5	c.71_1051del	p.His25_Thr350del	spine deformity	ABA+5.3SDS, no GHD	(-) 2.5	GH	H SDS gain: (+)0.6 SDS	Stavber et al. 2020	[10]
F/5.5	c.71_1051del	p.His25_Thr350del	no	ABA +2.5 SDS	(-) 0.5	no therapy	no therapy	Stavber et al. 2020	[10]
M/46-father	c.71_1051del	p.His25_Thr350del	spine deformity, feet deformity, EOA	otosclerosis since childhood	(-) 3.4	no therapy	no therapy	Stavber et al. 2020	[10]
F/11.9	c.301C>T	p.Gln101Ter	dislocation of caput radii	no GHD, ABA	(-) 4.3	GH	H SDS gain: (+)1.6 SDS	Stavber et al. 2020	[10]
2F/41;73; 2M/44,72	c.301C>T	p.Gln101Ter	elbow deformity, EOA, patellar luxation,B,knee deformity, intervertebral disc herniations	SS	F:(-) 2.1, (-)4.0; M:(-)4.1, (-)2.7	no therapy	no therapy	Stavber et al. 2020	[10]
F/13.9	c.7041delG	p.Cys2348ValfsTer8	EOA,patellar luxation, OCD	no GHD, ABA	(-)2.5	GH+GnRH, GH started at 11.7 years	no gain: (-)0.4 (pubertal)	Stavber et al. 2020	[10]
2F/34;55; 1M/27	c.7041delG	p.Cys2348ValfsTer8	feet deformity,EOA, patellar luxation, spine deformity, radius curvature, chronic shoulder pain	none	F:(-) 3.3, (-) 2.1; M:(-) 3.3	no therapy	no therapy	Stavber et al. 2020	[10]
F/14.2	c.2099G>A	p.Trp700Ter	no	ABA	(-)2.5	GH+GnRH, GH started at 11.0 years	no gain: (-)0.3 (pubertal)	Stavber et al. 2020	[10]
M/10.9	c.2099G>A	p.Trp700Ter	Subluxation of proximal interphalangeal joint	ABA	(-)2.0	GH+GnRH, GH started at 10.6 years	poor gain: (+)0.2 (pubertal)	Stavber et al. 2020	[10]
F/43	c.2099G>A	p.Trp700Ter	spine deformity	no	(-) 2.5	no therapy	no therapy	Stavber et al. 2020	[10]
F/5.4	c.7069A>T	p.Ser2357Cys	no	ABA	(-)2.3	no therapy	no therapy	Stavber et al. 2020	[10]
F/39	c.7069A>T	p.Ser2357Cys	B	no	(-) 3	no therapy	no therapy	Stavber et al. 2020	[10]
M/5	c.410_418delinsTGGA	p.His137LeufsTer31	no	ABA, GHD	(-)2.0	GH started at 4.5 years	H SDS gain: (+)0.4 (prepubertal)	Stavber et al. 2020	[10]
M/36	c.410_418delinsTGGA	p.His137LeufsTer31	no	no	(-) 3.3	no therapy	no therapy	Stavber et al. 2020	[10]
M/3	c.1051+2T>A	splice donor	proportionate SS; limbs: short fingers, short thumbs, broad great toes, second toe longer than other toes;B, face: FB, FNB,long philtrum, MFH; other: mild skeletal dysplasia, spinal deformity, SN	endocrine examination results normal; family history of SS, with or without OA or IDD; treated rhGH with good response;NBA	(-)3.46	GH started at 3 years	H SDS gain:(+)0.3(prepubertal)	Sun et al.2022	[56]
M/3.1	c.313T>C	p.Ser105Pro	as above	as above	(-)3.65	GH started at 3.1 years	H SDS gain: (+)0.97 (prepubertal)	Sun et al.2022	[56]
M/2.9	c.2660C>G	p.Ser887Ter	as above	as above	(-)3.05	GH started at 2.9 years	H SDS gain: (+)1.7 (prepubertal)	Sun et al.2022	[56]
M/6	c.2153C>A	p.Thr718Lys	as above	as above	(-)3.22	GH started at 6 years	H SDS gain: (+)1.85(prepubertal)	Sun et al.2022	[56]
M/9.4	c.7243delG	p.Asp2415ThrfsTer4	as above	as above	(-)2.18	GH started at 9.4 years	H SDS gain: (+)1.74	Sun et al.2022	[56]
M/3.4	c.2911G>T	p.Gly971Ter	as above	as above	(-) 3.08	GH started at 3.4 years	H SDS gain: (+)0.62	Sun et al.2022	[56]
M/9.3	c.758-7T>C	intronic splice region	as above	as above	(-)1.51	GH started at 9.3 years	no data	Sun et al.2022	[56]
patient from the cohort of 103 patients (57F;46M/ 1.3 - 86) from 20 families;	c.61G>T	p.Glu21*	adult: mildly disproportionate SS ; children: SS ; limbs: no; face: no; other: no	EOA (12 families); IDD (9 families);MFH and FNB (8 families); most children ABA .	adults: median height, -2.8 SDS; range, -5.9 to -0.9; children: median height, -2.0 SDS; range, -4.2 to -0.6;	GH+/- GnRH +/- aromatase inhibitor	During GH therapy, height SDS increased modestly, by approximately +0.4 in the first year, +0.7 after two years, and +1.0 after three years.	Gkourogianni et al. 2017	[7]
from the above cohort	c.223T>C	p.Trp75Arg	as above	as above	no data	no data	no data	Gkourogianni et al. 2017	[7]
from the above cohort	c.272delA	p.Arg93Alafs*	as above	as above	no data	no data	no data	Gkourogianni et al. 2017	[7]
from the above cohort	c.492C>G	p.Tyr164*	as above	as above	no data	no data	no data	Gkourogianni et al. 2017	[7]
from the above cohort	c.532A>T	p.Asn178Tyr	as above	as above	no data	no data	no data	Gkourogianni et al. 2017	[7]
from the above cohort	c.903G>C	p.Trp301Cys	as above	as above	no data	no data	no data	Gkourogianni et al. 2017	[7]
from the above cohort	c.916A>T	p.Ser306Cys	as above	as above	no data	no data	no data	Gkourogianni et al. 2017	[7]
from the above cohort	c.1047_1048delinsAC	p.Tyr349*	as above	as above	no data	no data	no data	Gkourogianni et al. 2017	[7]
from the above cohort	c.1443G>T	p.Glu415*	as above	as above	no data	no data	no data	Gkourogianni et al. 2017	[7]
from the above cohort	c.1425delA	p.Val478Serfs*	as above	as above	no data	no data	no data	Gkourogianni et al. 2017	[7]
from the above cohort	c.1526C>A	p.Ser509*	as above	as above	no data	no data	no data	Gkourogianni et al. 2017	[7]
from the above cohort	c.2026+1G>A	splice	as above	as above	no data	no data	no data	Gkourogianni et al. 2017	[7]
from the above cohort	c.4657G>T	p.Glu1553*	as above	as above	no data	no data	no data	Gkourogianni et al. 2017	[7]
from the above cohort	c.5391delG	p.Gly1797Glyfs*	as above	as above	no data	no data	no data	Gkourogianni et al. 2017	[7]
from the above cohort	c.7064T>C	p.Leu2355Pro	as above	as above	no data	no data	no data	Gkourogianni et al. 2017	[7]
from the above cohort	c.7153G>A	p.Glu2385Lys	as above	as above	no data	no data	no data	Gkourogianni et al. 2017	[7]
from the above cohort	c.7203G>A	p.Trp2401*	as above	as above	no data	no data	no data	Gkourogianni et al. 2017	[7]
from the above cohort	c.7429G>A	p.Val2417Met	as above	as above	no data	no data	no data	Gkourogianni et al. 2017	[7]
from the above cohort	c.7276G>T	p.Glu2426*	as above	as above	no data	no data	no data	Gkourogianni et al. 2017	[7]
F/9.5	c.1968C>G	p.Tyr656*	SS; limbs: genu valgum, cubitus valgus, recurrent patellar dislocations; face: no; other: no	ABA, GH peak 0.29 ng/mL and 2.3 ng/mL; GHD	(-)3.93	GH therapy since 9.5 years, +GnRH therapy since 10.5 years	H SDS gain:(+)1.02 SDS	Kim et al.2022	[57]
M/6.7	c.6404delC	p.A2135Dfs*	disproportionate SS; limbs: sitting height-to-height ratio increased; face: mild MFH; other: no;	ABA (+) 3 years; no family history of SS; treated rhGH (peak GH value of 7 ng/mL);GHD	(-) 1.75)	GH	H SDS gain:(+)1.97 SDS	Tatsi et al. 2017	[17]
M/12.7	c.4852C>T	p.(Q1618*)	SS; limbs: arm span longer than height (+7.6 cm); face: retrognathia, MFH; other: no	DBA; treated rhGH (peak GH value of 9.3 ng/mL)	(-) 3.9	GH	modest	Tatsi et al. 2017	[17]
M/2	c.871C>T	p.(Gln291*)	SS; limbs: no; face: no; other: no	normal mental and motor development; ABA	(-) 2.7SDS	GH	good: 1cm/per month	Yin et al.2022	[58]
M/8.7	c.619C > A	p.(Gln207Lys)	SS; limbs: no; face: no; other: no	no,NBA	(-)5.5	GH+GnRH therapy since 8.7 years	H SDS gain: (+)2.4 SDS	Wu et al.2023	[59]
F/5.1	c.1967A > G	p.(Tyr656Cys)	SS; limbs: no; face: no; other: no	GHD, NBA	(-)3.6	no therapy	no therapy	Wu et al.2023	[59]
M/5.8	c.1888G > A	p.(Gly630Ser)	SS; limbs: no; face: no; other: no	GHD, NBA	(-)3.0	no therapy	no therapy	Wu et al.2023	[59]
F/4.7	c.1308_1309del	p.(Gly437Argfs*22)	SS; limbs: no; face: no; other: no	NBA	(-)2.8	GH therapy since 4.6 years	H SDS gain:(+) 1.5	Wu et al.2023	[59]
F/5	c.1608C>A	not reported	SS; limbs: broad great toes, short thumbs; face: MFH, mild prognathism; other: exaggerated lumbar lordosis	SGA, BA=CA	(-)3.7	GH since 5 years of age, GnRH since 10 years	HSDS gain: (-) 0.2	van der Steen et al. 2017	[28]
M/11.9	c.1608C>A	not reported	SS; limbs: broad great toes, short thumbs; face: MFH, mild prognathism; other: exaggerated lumbar lordosis	SGA, ABA	(-)2.4	GH and GnRH therapy+ aromatase inhibitor therapy	good outcome, no final height reported	van der Steen et al. 2017	[28]
M/11.7	c.7090C.T	not reported	SS; limbs: broad great toes, short thumbs; face: MFH, mild prognathism; other: exaggerated lumbar lordosis	SGA,ABA	(-)2.7	GH and GnRH therapy+ aromatase inhibitor therapy	good outcome, no final height reported	van der Steen et al. 2017	[28]
M/12.3	c.4762_4765del	p.(Gly1588fs)	SS; limbs: broad great toes, short thumbs; face: MFH, mild prognathism; other: exaggerated lumbar lordosis	SGA, ABA	(-)2.7	GH+GnRH therapy since 8.7 years	H SDS gain: (+) 0,1	van der Steen et al. 2017	[28]
9 patients (7F; 2M/3.5–58); three families	c.272delA; c.2026+1G>A ; c.7064T>C	p.(Asn91Metfs*); splice donor variant (predicted LoF) ; p.(Leu2355Pro)	proportional SS; limbs: B, broad great toes; face: MFH, FNB, broad forehead, posteriorly rotated ears; other: exaggerated lumbar lordosis	ABA	F /11.7: (-) 4.2	GnRH agonist since 11.7 years and GH since 12 years	no gain (pubertal)	Nilsson et al. 2014	[14]
3 patients (2F; 1M/ 11.9-18)	translocation t(10;15)(q22.3;q26.1) disrupts, on 15q, the ACAN gene at intron 1	loss of function	SS; limbs: no; face: no; other: very mild skeletal problems	BA=CA	2 patients treated:(-)1.9; (-) 3	GH, GnRH analogue	poor growth spurt during therapy with rhGH	Crippa et al. 2018	[60]
3 patients (1F; 2M/ 5.5-65); one family	c.4634delT	p.(Leu1545Profs*11)	SS; limbs: no; face: MFH; other: early onset IDD	ABA	(-)3.2	no data	no data	Quintos et al. 2015	[23]
F/12	c.7222dupA	p.(Asp2407fs)	SS; limbs: no; face: no; other: no	ABA; normal GH stimulation (peak GH 10 ng/ml); normal puberty	(-)2.36	no data	no data	Yang et al.2018	[61]
M/8.5	c.7378G>A	p.(Gly2460Arg)	SS; limbs: genu valgus, genu recurvatum; face: high forehead, flat face, depressed nasal bridge; other: SN, lordosis, mild scoliosis, lax joints, swan neck, deformities at interphalangeal joints	DBA	(-)5.2	GH	no response after 1 year of GH therapy	Ahmed et al. 2024	[62]
F/7	c.4634delT	p.(Leu1545Profs*11)	SS; limbs: no; face: prominent jaw, MFH; other: no	ABA; maternal and grandmother history of SS and IDD	(-)3.6	no data	no data	Uchida et al. 2020	[63]
M/10.8	c.560dupA	p.(Leu188fs*13)	SS	6 patients ABA, the rest either DBA /BA=CA; GH stimulation: 3 normal (>10 ng/ml), 5 partial GHD (5–10), 2 GHD (<5);	(-)3.47	no therapy	no therapy	Lin et al. 2021	[9]
M/11	c.631_632insA	p.(Tyr211fs)	SS	as above	(-)2.16	no therapy	no therapy	Lin et al. 2021	[9]
M/12	c.661delT	p.(Tyr221fs*10)	SS	as above	(-)3	no therapy	no therapy	Lin et al. 2021	[9]
M/15	c.1117_1120delCAGA	p.(Thr374*)	SS	as above	(-)5.51	no therapy	no therapy	Lin et al. 2021	[9]
M/5	c.1411C>T	p.(Gln471*)	SS	as above	(-)3.16	no therapy	no therapy	Lin et al. 2021	[9]
M/8.4	c.1467C>G	p.(Tyr489*)	SS	as above	(-)3.47	no therapy	no therapy	Lin et al. 2021	[9]
F/6.5	c.1861A>T	p.(Lys621*)	SS	as above	(-)3.67	no therapy	no therapy	Lin et al. 2021	[9]
M/4	c.1880_1883dupTGGC	p.(Asp629fs)	SS	as above	(-)2.95	no therapy	no therapy	Lin et al. 2021	[9]
M/10	c.2173delG	p.(Glu725fs)	SS	as above	(-)3.5	no therapy	no therapy	Lin et al. 2021	[9]
M/4	c.5443delC	p.(Leu1815fs)	SS	as above	(-)4.38	GH	HSDS gain: (+) 1.07	Lin et al. 2021	[9]
F/9.4	c.5579delC	p.(Gly1861fs)	SS	as above	(-)2.91	GH	HSDS gain: (+) 0.48;(+)0.13	Lin et al. 2021	[9]
F/9.3	c.6861delC	p.(Cys2288fs*28)	SS	as above	(-)3.31	no therapy	no therapy	Lin et al. 2021	[9]
family 1: 3F/17,22,25;3M/29,59,62	deletion in ACAN, HAPLN3, MFGE8	LOF	limbs: B, face: macrocephaly, other: short trunk, progressive joint pain	arm span/height: 0.48-1.010	from: (-)3,02 to (-) 4,5	no therapy	no therapy	Sentchordi-Montané et al. 2025	[80]
family 2: M /15.7	ACAN deletion ex 3‐5	LOF	face: broad forehead, pointed chin, limbs:B,broad first metacarpal; other: bilateral OCDs, persistent knee pain; mildly disproportionate	Early puberty st 9.5 years Poor pubertal spurt	(-) 3.2	GnRH analogues until the age of 12 years	poor pubertal spurt	Sentchordi-Montané et al. 2025	[80]
Family 3 3F/6.5,11,41	deletion: ACAN, HAPLN3, MFGE8	LOF	face:prominent forehead, micrognathia, limbs:genu valgum, cubitus valgus; other: muscular hypertophy,	Poor pubertal spurt, menarche 10 years and 12 y	(-) 0,65-(-) 5,38	no therapy	no therapy	Sentchordi-Montané et al. 2025	[80]
family 4 M/14	deletion ACAN ex 7–12	LOF	face: FB, FNB limbs:frequent knee blocking and pain; other: bilateral OCD, short trunk	Poor pubertal spurt, menarche 10 years and 12 y	(-) 4,27	no therapy	no therapy	Sentchordi-Montané et al. 2025	[80]
family 5 F/7, M/43	Genes included in deletion ZSCAN2, WDR73, NMB, C11A, Sec 11A, ZNF592, C28A1, SLC28A1, PDE8A, GOLGA6L3, AKAP13, KHL25, AGBL1*, NTRK3, MRPS11, genes inDET1, AEN, ISG20, ACAN	no data	limb: broad first metacarpal, other : short trunk in father , proportionate SS in proband; face: macrocephaly.	ABA; poor pubertal spurt in father	(-) 3.52, (-) 3.2	no therapy	no therapy	Sentchordi-Montané et al. 2025	[80]
family 6 M/4, M/45	deletion exon 2	no data	disproportionate SS, rib widening, hyperlordosis, pectus excavatum	ABA	(-)3.2, (-) 2,93)	GH therapy from 4-13 years	favourable (+) 2 SDS gain	Sentchordi-Montané et al. 2025	[80]
10 patients	no access	no access	limbs:mild forms of skeletal dysplasias; an elevated SH/H ratio	no data	no data	no data	no data	Sentchordi-Montané et al. 2021	[81]
16 patients; 13 children (7F; 9M/1.5-46)	six pathogenic variants (nonsense, frameshift, splice) and multiple missense VUS		limbs: B, coxa valga; face: MFH, FB, triangular face; other: mild platyspondyly, mild kyphosis/hyperlordosis,	normal psychomotor development; some SGA; in adult relatives early joint degeneration and IDD; occasional OCD or madelung deformity; broad phenotypic variability with NBA,DBA,ABA	from: (-)1.8 to (-) 4,3	GH in three children	outcome not known yet	Sentchordi-Montané et al. 2018	[11]
M/48	c.1508C>A	p.(Thr503Lys)	limbs: B, clubfoot, mild knee valgus, widened epiphyses, joint cavity narrowing, hip subluxation, femoral head necrosis, shortened femoral neck; face: no; other: irregular vertebral bodies, lumbar spondylolisthesis	chronic joint pain since adolescence; progressive OA; no reported extraskeletal abnormalities	(-)4.0	no therapy	no therapy	Lv et al. 2022	[64]
F/4.5	biallelic variants: c.4214delC and c.7124A>G	p.(Pro1405Leufs*3) and p.(Gln2375Arg)	limbs: B, short limbs, femoral head hypoplasia; face: relative macrocephaly, MFH; other: mildly irregular metaphyses, splayed iliac wings	severe SS, normal endocrine labs, normal pituitary MR; ABA; normal intellectual development; family members with mild SS but no OA	(-)5.2	no data	no data	Masunaga et al. 2022	[65]
F/6	c.7418G>A	p.(Arg2473Gln)	disproportionate SS; limbs: no; face: long eyelashes, wide columella, short philtrum; other: no	normal thyroid tests, normal renal ultrasound, normal prolactin and cortisol, borderline-low IGF-I, mildly low GH; normal karyotype; no signs of malabsorption; mildly ABA	(-)3.5	GH	poor response	Mohammadian Khonsari et al. 2020	[66]
M/4,2	c.757+1G>A	splice-site	limbs: mild B; face: FB, mild MFH; other: no;	normal endocrine labs, normal development, no systemic disease;	(-)2.49	no therapy	no therapy	Tang et al. 2024	[67]
M/4.9	c.6679C>T	p.(Gln2227*)	limbs: no; face: no; other: no;	normal endocrine labs, normal development, no systemic disease;	(-)3.3	no data	no data	Tang et al. 2024	[67]
M/father	c.6229delG	p.(Asp2078Thrfs*14)	limbs: B, mild pes planus, shortened metacarpals; face: no; other: no	normal endocrine labs, normal development, no systemic disease; mild skeletal variation	(-) 3.47	no data	no data	Tang et al. 2024	[67]
M4	c.116dupT	p.(Arg40Glufs51)	limbs: short thumbs; face: macrocephaly, FNB, low-set ears; other: SN, pectus excavatum;	born SGA (45 cm length, −3.07 sds); partial GH deficiency (peak 5.47 µg/l)	(-)3.47	GH	good outcome, no final height reported	Wei et al. 2021	[68]
F/7.9	c.2367delC	p.(Ser790Glnfs20)	limbs: no; face: no; other: cervical spine abnormalities (C4–C5 fusion, reduced intervertebral space), mild spinal lateralization	central precocious puberty; GnRH therapy; bile duct stone; ovarian enlargement; normal endocrine labs aside from puberty activation	(+)1.06	GH+GnRH therapy	poor outcome (pubertal)	Wei et al. 2021	[68]
F/4.7	c.1411C>T	p.(Gln471*)	limbs: short thumbs, short metacarpals; face: MFH, FB, FNB, long philtrum; other: SN, scoliosis, lumbar lordosis, rib valgus, mild skeletal deformities	normal IGF-1, normal calcium/phosphate metabolism, normal motor and cognitive development; three patients with severe or partial GHD; no systemic comorbidities	(-)3.5	no data	no data	Liang et al. 2020	[69]
M/9	c.1817C>A	p.(Ala606Asp)	as above	as above	(-)2.88	GH	HSDS gain: (+)0,97	Liang et al. 2020	[69]
M/9	c.1762C>T	p.(Gln588*)	as above	as above	(-)4.18	no data	no data	Liang et al. 2020	[69]
M/3	c.2266G>C	p.(Gly756Arg)	as above	as above	(-)2.92	GH	HSDS gain: (+)0,76	Liang et al. 2020	[69]
M/14	c.7469G>A	p.(Cys2490Tyr)	as above	as above	(-)4.53	GH+GnRH	HSDS gain: (+)0,16	Liang et al. 2020	[69]
F/20	c.1733-1G>A	splice	as above	as above	(-)3.24	no therapy	no therapy	Liang et al. 2020	[69]
F	c.151T>G	p.(Cys51Gly)	face: FB; other: barrel-shaped chest, limited supination,SN,	SGA, ABA	(-)3.5	no therapy	no therapy	Hauer et al. 2017	[1]
F/10	c.515del	p.(Gln172Argfs*59)	limbs: B, face: FB; other: barrel-shaped chest, limited supination, SN	DBA	(-)3.6	no therapy	no therapy	Hauer et al. 2017	[1]
F/11	c.1180C>T	p.(Arg394*)	B, face: FB; other: barrel-shaped chest, limited supination, SN; OCD	DBA	(-)3.9	no therapy	no therapy	Hauer et al. 2017	[1]
M	c.1702G>A	p.(Asp568Asn)	face: FB; SN	DBA	(-)3.2	GH	HSDS gain:(+)1.5	Hauer et al. 2017	[1]
M	c.1774C>T	p.(Gln592*)	face: FB; other: barrel-shaped chest		(-)3.2	no therapy	no therapy	Hauer et al. 2017	[1]
M	c.5597C>A	p.(Ser1866*)	B, face: FB; other: barrel-shaped chest	ABA	(-)2	no therapy	no therapy	Hauer et al. 2017	[1]
F/5.4	c.5239_5248del	p.(Gly1747Leufs*3)	limbs: no; face: no; other: no;	normal development familial SS strongly present no major malformations;	(-)2.1	no therapy	no therapy	Andrade et al. 2022	[70]
F/9.3	complex ACAN rearrangement (aCGH)	structural variant	limbs: no; face: high palate, epicanthus; other: sitting height elevated (SH/H SDS 3.6)	normal development familial SS strongly present	(-)3.3	no therapy	no therapy	Andrade et al. 2022	[70]
F/5.6	c.7465T>C	p.(Gln2364Pro)	limbs: no; face: no; other: vertebral clefts + thoracic apophyses	normal birth size ,ABA	(-)2.09	GH+GnRH	HSDS gain:(+)1.02	Xu et al. 2018	[71]
M/7.8	c.7465T>C	p.(Gln2364Pro)	limbs: no; face: no;	normal birth size ,ABA	(-)0.88	GH+GnRH	HSDS gain :(+)0.57	Xu et al. 2018	[71]
M/6.4	c.7465T>C	p.(Gln2364Pro)	limbs: no; face: no;	normal GH stimulation tests (peak GH ≥10 ng/ml), NBA	(-)3.74	GH	poor HSDS gain:(-)0,01	Xu et al. 2018	[71]
F/6.8	c.1046A>G	p.(Tyr349Cys)	limbs: no; face: no; other: minimal skeletal features;	normal psychomotor development, NBA	(-)3.06	no data	no data	Hattori et al. 2017	[72]
M/10.7	c.1979C>T	p.(Thr660Met)	limbs: no; face: no; other: minimal skeletal features;	normal psychomotor development, NBA	(-) 2.1	no data	no data	Hattori et al. 2017	[72]
M/4.9	c.2535_2536insTTCA	p.(Pro846Phefs*9)	limbs: no; face: no; other: minimal skeletal features;	normal psychomotor development, NBA	(-)2.47	no data	no data	Hattori et al. 2017	[72]
M/8.8	c.7093_7095delGAG	p.(Glu2365del)	limbs: no; face: no; other: minimal skeletal features;	normal psychomotor development, NBA	(-)3.71	no data	no data	Hattori et al. 2017	[72]
M/13	c.5391dup	p. (Gln1798AlafsTer17)	limbs: severe multi-focal OCD (knees, ankles, elbows), atypical lesion locations (posterior MFC, lateral tibial plateau) subchondral insufficiency fractures osteopenia and very high bone turnover on biopsy, syringomyelia; face: no; other: Chiari I malformation (incidental MRI finding; not ACAN-related)	normal endocrine profile (IGF-1, IGFBP3 within reference)	(-)2.3	GH since 11 years of age, one year of therapy, therapy discontinued due to side -effects	No growth improvement. Side-effects: 6 months after GH initiation developed multifocal OCD	Ochoa et al. 2023	[73]
M/10	c.1744delT	p.(Phe582fs*69)	SS	normal birth size normal development partial GHD,ABA	(-)2.5	GnRH+GH	good outcome, no final height reported	Dateki et al. 2017	[21]
M/8	c.1744delT	p.(Phe582fs*69)	limbs: B; face: mild MFH; other: mild lordosis,	normal birth size normal development normal GH secretion, ABA	(-)2.7	GnRH	poor outcome	Dateki et al. 2017	[21]
M/16	c.7250T>C	p.(Leu2417Pro)	multiple OCD lesions early OA; limbs: very short second metatarsals; face: no; other: no	recurrent osteochondral problems mother: bilateral hip & knee replacements progressive joint degeneration	(-)3.5	GH	poor outcome	Stattin et al. 2022	[74]
12 pediatric patients (3–12 y), mixed sex (F + M), median age 6.5 years	c.492C>A c.280_336del c.609G>T c.7202G>A c.2023C>T c.1051+1G>A c.748del c.1172delG c.2023C>T	p.(Tyr164*) p.(Val94_Ile112del) p.(Trp203Cys) p.(Trp2401*) p.(Arg675*) p.(Val255_Glu352del) p.(Glu250Argfs*76) p.(Gly391Valfs*7) p.(Arg675*)	limbs: B, widened spaces between fingers, pes planus, patellar grind; face: MFH; other: no	joint pain reported by many children (knees, hips) in some patients hip adduction, altered foot progression angle, adults in families frequently reported early OA, joint pain, and need for orthopedic surgery overall, phenotype: SS + mild skeletal dysplasia + high OCD prevalence, ABA	median HSDS (-) 2.25	no data	no data	Alexandrou et al. 2022	[44]
F/3	c.2367delC	p.(Ser790Glnfs*20)	limbs: no; face: no; other: no	normal IGF-1; normal GH stimulation test (peak >10 ng/mL); normal development; no other systemic findings,	(-)2.24	no therapy	no therapy	Zhao et al. 2023	[75]
M/11.7	c.532A>T	p.(Asn178Tyr)	limbs: no; face: no; other: body disproportion, SH/H ratio +3.7 SDS	family history of SS, mother affected, SGA, ABA	(-)2.0	no data	no data	Freire et al. 2019	[76]
F/10.67	c.2023C>T	p.(Gly328Alafs*52)	limbs: no; face: no; other: SN;	IGF-1 −0.13 SDS and IGFBP-3 −0.97 SDS and ALS 15.0 mg/L	(-)4.31	no data	no data	Perchard et al. 2020	[77]
M/6.83	c.2149G>T	p.(Cys92Tyr)	limbs: no; face: high palate; other: no	IGF-1 −2.41 SDS and IGFBP-3 −1.07 SDS and ALS 11.0 mg/L nt	(-)4.02	no data	no data	Perchard et al. 2020	[77]
M/45	c.4138G>T; c.5061T>A	p.(Val1380Phe); p.(Ser1687Arg)	limbs: acromesomelic limb shortening, broad long bones with metaphyseal flaring, B, genu valgum, moderate platyspondyly; face: relative macrocephaly ; other: cervical lordosis, thoracolumbar kyphosis, irregular endplates, shallow acetabula, degenerative joint disease of hips, SEMD	essential hypertension in adulthood, otherwise normal development and independent functioning,	(-)9.1	no therapy	no therapy	Fukuhara et al. 2019	[29]
F- fetus/21week	c.2677delG	p.(Gly893Aspfs*52)	limbs: rhizomelic shortening, short femur (<3rd centile), short humerus (5th centile), short tibia (1.7 centile); face: mild FB, low nasal bridge, mild nasal hypoplasia; other: no	IVF pregnancy, severe FGR with rhizomelic predominance, normal Dopplers, normal anatomy except limb shortening, normal infectious screening, normal CGH-array, pregnancy terminated at 25w, no autopsy performed	not aplicable	not aplicable	not aplicable	Toscano et al. 2021	[78]
3 patients (1F;2M/16-26)	c.6799G>A , homozygous,	p.(Asp2267Asn)	limbs: rhizomelia, mesomelia, B with broad thumbs, horizontal nail beds, irregular epiphyses, widened metaphyses, extra carpal ossification centers; face: relative macrocephaly, severe MFH, absent nasal bridge, prognathism; other: SN, barrel chest, lumbar lordosis, joint laxity, cervical vertebral clefts	hoarse voice (1 patient), episodic bronchospasm (1 patient), normal psychomotor development, no systemic complications; carrier parents had mild SS (≈150 cm)	no data	no data	no data	Tompson et al. 2009	[24]
F/2.4	c.1172delG	p.(Gly391Valfs*7)	limbs: no; face: no; other: no	normal IGF-I baseline; ABA; several patients reported intermittent knee/hip discomfort that did not worsen	(-)2.55	rhGH for 1 year	HSDS gain: (+)1.13	Muthuvel et al. 2022	[45]
M/3.4	c.280_336del	p.(Val94_Ile112del)	as above	as above	(-)2.2	rhGH for 1 year	HSDS gain: (+)1.07	Muthuvel et al. 2022	[45]
M/3.6	c.2023C>T	p.(Arg675*)	as above	as above	(-)2.49	rhGH for 1 year	HSDS gain: (+)1.39	Muthuvel et al. 2022	[45]
M/5	c.280_336del	p.(Val94_Ile112del)	as above	as above	(-)1.12	rhGH for 1 year	HSDS gain: (+)0.66	Muthuvel et al. 2022	[45]
F/5.2	c.7202G>A	p.(Trp2401*)	as above	as above	(-)1.07	rhGH for 1 year	HSDS gain: (+)0.35	Muthuvel et al. 2022	[45]
M/6	c.609G>T	p.(Trp203Cys)	as above	as above	(-)4.27	rhGH for 1 year	HSDS gain: (+)0.38	Muthuvel et al. 2022	[45]
F/6.9	c.7202G>A	p.(Trp2401*)	as above	as above	(-)2.26	rhGH for 1 year	HSDS gain: (+)0.55	Muthuvel et al. 2022	[45]
F/7.4	c.492C>A	p.(Tyr164*)	as above	as above	(-)3.11	rhGH for 1 year	HSDS gain: (+)0.56	Muthuvel et al. 2022	[45]
F/8.1	c.1051+1G>A	p.(Val255_Glu352del) predicted	as above	as above	(-)2.99	rhGH for 1 year	HSDS gain: (+)0.58	Muthuvel et al. 2022	[45]
F/9.7	c.2023C>T	p.(Arg675*)	as above	as above	(-)3.48	rhGH for 1 year	HSDS gain: (+)0.77	Muthuvel et al. 2022	[45]
18 patients (8F;10M/1.3–14.2)	c.1817C > A c.1429+1G > T c.538G > A c.70+1G > A c.6665G > A c.5058_5059delCA c.492C > A c.1032C > G c.2398delinsA c.3587delC c.2173G > T c.861C > A c.7465C > G Del exon12 c.1979C > T c.1183G > A	p.Ala180Thr, p.Gly395Ser, p.Ala606Asp, p.Thr660Met, p.Arg2489Gly nonsense: p.Tyr164*, p.Tyr287*, p.Tyr344*, p.Glu725*, p.Trp2222*, p.Glu2400* frameshift: p.Ser800Profs, p.Pro1196Leufs3, p.Ile1686Metfs13 splicing: c.70+1G>A, c.1429+1G>T deletion: exon 12 deletion	limbs: B; face: facial hypoplasia; other: lumbar changes, mild scoliosis	sporadic partial GHD, occasional SGA birth, rare vertebral anomalies, otherwise no consistent endocrine abnormalities. Patients with truncating variants were shorter in height and had more obvious ABA	from (-)4.9 to (-)0.47	7 children were treated with GH and one with GH and aromatase inhibitor	H SDS gain: (+)0.2 to 1.4	Wu et al. 2022	[46]
3 patients (2F;1M/2-31)	c.1090dupG c.7168T>G c.2947G>C	p.(Val364Glyfs*4) p.(Trp2390Gly) p.(Glu983Gln)	limbs: short limbs, B, genu varus, metacarpal/metatarsal dysplasia, abnormal phalanges, phalangeal dysplasia, epiphyseal dysplasia; face: no; other: pectus carinatum	joint injury/arthritis in family 2, kyphosis in family 3, pectus carinatum in family 1–2	(-) 7, (-)1, (-)2,	no data	no data	Cao et al. 2022	[79]
36 patients (23M, 13F) age range 3.3 to 15.7 years.	c.1_9del c.130G>A c.454+1G>A c.547G>A c.706C>T c.775_784delins17 c.1526C>A c.1608C>A c.1631dup c.2423C>G c.2735_2736delins31 c.2770G>T c.4573del c.4700del c.4762_4765del c.5219C>A c.5344dup c.6673C>T c.7072T>C c.7096C>T c.7156_7161dup c.7204C>T c.7255G>C c.7408T>G c.7602G>A	p.Met1? p.(Gly44Arg) splice p.(Ala183Thr) p.(Arg236*) p.(Thr259fs) p.(Ser509*) p.(Tyr536*) p.(Cys545Metfs*4) p.(Ser808*) p.(Leu912fs) p.(Glu924*) p.(Leu1525Serfs*11) p.(Ser1567Metfs*10) p.(Gly1588Cysfs*26) p.(Ser1740*) p.(Ile1782Asnfs*3) p.(Gln2225*) p.(Cys2358Arg) p.(Gln2366*) p.(Cys2386_Arg2387dup) p.(Gln2402*) p.(Asp2419His) p.(Cys2470Gly) p.(Trp2534*)	20% chidren-no dysmorphy, NBA; limb: 6 children B, 5 children wide feet ;face: 9 children MFH,other OCD.	no	Median height SDS at start of GH was −2.6 SDS (−3.2 to −2.2). Subjects with a truncating ACAN variant had a shorter height SDS compared to subjects with a non-truncating variant (−2.8 SDS and −2.1 SDS)	3 years of GH therapy,in some pubertal patients GnRH and AI therapy.National GH therapy protocol with 3-year follow-up.	After 3 years of GH, height gain SDS in prepubertal children was 1.0 SDS (0.9–1.4). In pubertal children, height SDS remained relatively Stable (+0.5SDS) after 3 years.	Renes et al. 2024	[47]
5 patients: 4M/0.7-3.7; F/1.2	c.2023C>T	p.(Arg675*)	none reported	disproportionate SS	The mean height SDS −3.3 ± 1.0.	GH therapy was initiated at a mean age of 3.2 ± 2.1 years and treated for 6.4 ± 5.0 years.Three children entered puberty between the ages of 10 and 11.6 years and received adjunctive GnRH	HSDS increased from −3.3 ± 1.0 to −2.0 ± 1.1 (p = 0.001), with a mean gain of 1.3 ± 0.3 SDS.	Shalev-Goldman et al. 2026	[48]
